# Supplementary material for: Alignment-based Protein Mutational Landscape Prediction: Doing More with Less
Source: Genome Biol Evol. 2023 Nov 4;15(11):evad201. doi: 10.1093/gbe/evad201 (PMC10653582; doi:10.1093/gbe/evad201)
Supplement: evad201_Supplementary_Data [file evad201_supplementary_data.zip]

Archive with 2 entries (2 files):
- msa4gemme_supp_revised.pdf
- TableS2.csv
